# Supplementary material for: Revealing the True Incidence of Pandemic A(H1N1)pdm09 Influenza in Finland during the First Two Seasons — An Analysis Based on a Dynamic Transmission Model
Source: PLoS Comput Biol. 2016 Mar 24;12(3):e1004803. doi: 10.1371/journal.pcbi.1004803 (PMC4807082; doi:10.1371/journal.pcbi.1004803)
Supplement: S1 Dataset — (TXT) [file pcbi.1004803.s007.txt]

# this file could be uploaded into Python with 'include' command (if converted into *.py)


'''
##############################################################################################################
## Revealing the true incidence of  pandemic A(H1N1)pdm09 influenza in Finland during the first two seasons ##
##############################################################################################################

Mikhail Shubin, Artem Lebedev,  Outi Lyytikainen, Kari Auranen

##############################################################################################################
## Supplement 6: Numbers of detected cases, vaccinated individuals, population sizes and contact rates      ##
##############################################################################################################

Content:
N - population sizes
M - detected mild cases
H - detected hospitalized non-IC cases
I - detected IC cases
V - vaccinated individuals
C - contact matrix

week 0 in the data is the week 15.2009
'''

# Population sizes
# N[a] - population size of the age group a
N= [298114, 287786, 302423, 334636, 324472, 344634, 337970, 310768, 358754, 378341, 378037, 388165, 396886, 258319, 225043, 427079]


# Detected mild cases
# M[t][a] = number of cases detected in age group a at week t
M=[
[0,0,0,0,0,0,0,0,0,0,0,0,0,0,0,0],
[0,0,0,0,0,0,0,0,0,0,0,0,0,0,0,0],
[0,0,0,0,0,0,0,0,0,0,0,0,0,0,0,0],
[0,0,0,0,0,0,0,0,0,0,0,0,0,0,0,0],
[0,0,0,0,2,0,0,0,0,0,0,0,0,0,0,0],
[0,0,0,0,0,0,0,0,0,0,0,0,0,0,0,0],
[0,0,0,0,1,1,0,2,0,0,0,1,0,0,0,0],
[0,0,0,0,0,1,0,1,0,0,0,1,0,0,0,0],
[0,0,0,0,0,0,0,0,0,0,0,0,0,0,0,0],
[0,1,1,0,0,0,1,1,2,0,0,0,0,0,0,0],
[0,2,2,1,1,1,2,1,1,0,1,0,1,0,0,0],
[1,3,0,2,1,2,1,0,0,0,0,0,1,0,0,0],
[3,2,6,4,4,6,5,3,2,2,1,3,0,0,0,0],
[6,3,5,6,0,4,6,3,0,2,2,0,0,0,0,0],
[4,3,2,9,7,1,6,2,4,2,1,0,0,0,0,0],
[2,4,5,4,3,2,4,0,3,0,1,0,0,0,0,0],
[2,3,4,1,1,2,1,0,1,0,0,0,0,1,0,0],
[1,0,0,4,0,1,0,2,0,0,0,0,0,0,0,0],
[0,1,1,2,0,0,0,0,0,0,0,0,0,0,0,0],
[0,1,2,2,3,0,0,1,2,0,0,0,0,0,1,0],
[0,1,0,1,1,2,1,0,0,0,0,0,1,0,0,0],
[4,0,0,16,0,0,1,2,0,0,0,0,0,0,0,0],
[0,0,0,16,1,2,0,0,0,2,0,1,0,0,0,1],
[0,2,3,6,1,1,1,1,0,0,0,1,0,0,0,0],
[1,0,2,5,4,0,0,0,1,1,1,0,0,0,0,0],
[0,1,1,0,1,0,0,1,0,1,2,0,0,0,0,0],
[7,4,7,10,6,2,2,5,4,2,0,1,0,0,0,0],
[4,5,14,43,9,12,8,6,4,5,0,4,1,0,0,0],
[23,33,32,71,33,25,19,19,17,16,15,11,2,2,1,0],
[53,104,128,129,44,45,27,24,29,30,24,11,9,4,3,1],
[225,339,340,264,86,77,61,55,54,51,64,23,9,2,3,6],
[414,507,336,267,97,92,75,84,93,84,51,45,20,9,10,10],
[365,319,203,147,62,68,54,50,73,58,40,24,24,6,12,9],
[130,155,107,45,28,37,32,22,26,30,14,15,11,7,4,5],
[33,43,30,14,7,9,13,9,12,4,7,8,4,3,2,2],
[5,4,4,6,6,3,6,6,4,2,6,4,2,1,0,0],
[6,1,1,2,1,0,0,4,3,2,2,1,0,1,0,1],
[2,0,0,0,1,3,2,3,1,0,1,1,0,1,0,0],
[1,0,0,0,0,2,0,0,2,0,0,0,0,1,0,0],
[0,0,0,0,2,0,0,0,0,2,0,1,0,0,0,0],
[2,0,0,0,0,1,2,0,1,0,2,0,0,0,0,0],
[0,0,1,0,0,0,0,0,0,0,0,0,0,0,0,0],
[0,0,0,0,1,0,0,0,0,1,0,0,0,0,0,0],
[0,0,0,0,0,0,1,0,0,0,0,0,0,0,0,0],
[1,0,0,0,0,0,0,0,0,0,0,0,0,0,0,0],
[0,0,0,0,0,0,0,0,0,0,0,0,0,0,0,0],
[0,0,0,0,0,0,0,0,0,0,0,0,0,0,0,0],
[0,0,0,0,0,0,0,1,0,0,0,1,0,0,0,0],
[0,0,0,0,0,0,0,0,0,0,0,0,0,0,0,0],
[0,0,0,0,0,0,0,0,0,0,0,0,0,0,0,0],
[0,0,0,0,0,0,0,0,0,0,0,0,0,0,0,0],
[0,0,0,0,0,0,0,0,0,0,0,0,0,0,0,0],
[0,0,0,0,0,0,0,0,0,0,0,0,0,0,0,0],
[0,0,0,0,0,0,0,0,0,0,0,0,0,0,0,0],
[0,0,0,0,0,0,0,0,0,0,0,0,0,0,0,0],
[0,0,0,0,0,0,0,0,0,0,0,0,0,0,0,0],
[1,0,0,0,0,0,0,0,0,0,0,0,0,0,0,0],
[0,0,1,0,0,0,0,0,0,0,0,0,0,0,0,0],
[0,0,0,0,0,0,0,0,0,0,0,0,0,0,0,0],
[0,0,0,0,0,0,0,0,0,0,0,0,0,0,0,0],
[0,0,0,0,0,0,0,0,0,0,0,0,1,0,0,0],
[0,0,0,0,0,0,0,0,0,0,0,0,0,0,0,0],
[0,0,0,0,0,0,0,0,0,0,0,0,0,0,0,0],
[0,0,0,0,0,0,0,0,0,0,0,0,0,0,0,0],
[0,0,0,0,0,0,0,0,0,0,0,0,0,0,0,0],
[0,0,0,0,0,0,0,0,0,0,0,0,0,0,0,0],
[0,0,0,0,0,0,0,0,0,0,0,0,0,0,0,0],
[0,0,0,0,0,0,0,0,0,0,0,0,0,0,0,0],
[0,0,0,0,0,0,0,0,0,0,0,0,0,0,0,0],
[0,0,0,0,0,0,0,0,0,0,0,0,0,0,0,0],
[0,0,0,0,0,0,0,0,0,0,0,0,0,0,0,0],
[0,0,0,0,0,0,0,0,0,0,0,0,0,0,0,0],
[0,0,0,0,0,0,0,0,0,0,0,0,0,0,0,0],
[0,0,0,0,0,0,0,0,0,0,0,0,0,0,0,0],
[0,0,0,0,0,0,0,0,0,0,0,0,0,0,0,0],
[0,0,0,0,0,0,0,0,0,0,0,0,0,0,0,0],
[0,0,0,0,0,0,0,0,0,0,0,0,0,0,0,0],
[0,0,0,0,0,0,0,0,0,0,0,0,0,0,0,0],
[0,0,0,0,0,0,0,0,0,0,0,0,0,0,0,0],
[0,0,0,0,0,0,1,0,0,0,0,0,0,0,0,0],
[0,0,0,0,0,0,0,0,0,0,0,0,0,0,0,0],
[0,0,0,1,0,0,0,0,0,0,0,0,0,0,0,0],
[0,0,0,0,0,0,0,0,0,0,1,0,0,0,0,0],
[0,1,1,0,0,0,0,0,0,0,0,1,0,0,0,0],
[0,0,0,0,0,1,0,0,0,0,0,0,0,0,0,0],
[0,1,0,1,0,0,0,0,0,0,0,0,0,0,0,0],
[0,0,0,8,0,0,2,0,0,1,1,0,0,0,0,0],
[1,0,0,16,8,1,2,1,2,0,1,1,0,0,0,0],
[2,0,0,64,15,10,5,6,3,4,2,0,0,1,0,2],
[6,1,4,27,15,8,7,9,3,6,6,3,1,1,0,1],
[19,2,3,12,12,24,6,5,20,2,14,2,5,1,3,3],
[9,3,3,15,13,19,9,11,8,9,7,2,1,1,1,3],
[13,5,6,32,32,26,25,6,15,10,4,11,4,0,1,3],
[12,7,4,58,18,19,18,14,10,12,9,7,3,2,1,4],
[17,5,6,40,24,25,22,15,18,16,8,5,12,1,2,3],
[12,19,12,16,16,32,21,19,10,15,10,12,9,1,2,5],
[19,6,5,16,19,20,19,11,10,14,7,2,7,2,2,5],
[12,9,8,14,14,21,13,18,8,8,4,6,8,1,2,7],
[10,6,4,9,11,21,12,14,11,12,9,6,2,0,4,4],
[18,3,4,10,9,15,17,9,7,8,11,3,3,0,1,9],
[14,9,5,3,2,7,6,5,3,4,4,3,5,3,1,3],
[6,11,4,0,2,1,9,1,4,5,5,1,3,0,1,4],
[4,5,5,1,4,2,4,3,5,2,2,2,1,0,3,5],
[2,1,3,0,1,5,1,3,1,0,1,2,0,0,0,1],
[3,3,2,0,1,2,0,2,2,1,1,1,1,0,1,1],
[2,2,1,0,2,2,2,0,3,2,1,0,1,0,0,1],
[2,0,0,0,0,1,0,1,1,0,0,0,0,1,0,2],
[0,0,1,1,0,1,0,0,1,0,1,0,0,0,1,1],
[0,1,0,0,0,0,1,1,0,0,0,0,0,0,0,1],
[1,0,0,0,0,0,0,0,0,0,0,0,0,0,0,0],
[0,0,0,0,0,0,0,0,0,0,0,0,0,0,0,0],
[0,0,0,0,0,0,0,0,0,0,0,0,0,0,0,0],
[0,0,0,0,0,0,0,0,0,0,0,0,0,0,0,0],
]


# Detected hospitalized non-IC cases
# H[t][a] = number of cases detected in age group a at week t
H=[
[0,0,0,0,0,0,0,0,0,0,0,0,0,0,0,0],
[0,0,0,0,0,0,0,0,0,0,0,0,0,0,0,0],
[0,0,0,0,0,0,0,0,0,0,0,0,0,0,0,0],
[0,0,0,0,0,0,0,0,0,0,0,0,0,0,0,0],
[0,0,0,0,0,0,0,0,0,0,0,0,0,0,0,0],
[0,0,0,0,0,0,0,0,0,0,0,0,0,0,0,0],
[0,0,0,0,0,0,0,0,0,0,0,0,0,0,0,0],
[0,0,0,0,0,0,0,0,0,0,0,0,0,0,0,0],
[0,0,0,0,0,0,0,0,0,0,0,0,0,0,0,0],
[0,0,0,0,0,0,0,0,0,1,0,0,0,0,0,0],
[0,0,0,0,0,1,0,1,0,0,0,0,0,0,0,0],
[0,0,0,0,0,0,0,0,0,0,1,0,0,0,0,0],
[0,0,0,0,0,0,0,0,0,0,0,0,0,0,0,0],
[1,0,0,1,0,1,0,0,2,0,0,0,0,0,0,0],
[1,1,0,1,2,1,0,0,0,0,0,0,1,0,0,0],
[0,0,1,1,1,1,0,1,0,0,0,0,0,0,0,0],
[0,0,0,0,0,0,0,1,0,1,0,0,0,0,0,0],
[0,0,0,1,1,1,1,0,2,0,0,1,0,0,0,0],
[0,0,0,1,0,0,0,0,0,0,0,0,0,0,0,0],
[0,1,0,2,0,0,0,0,0,0,0,0,0,0,0,0],
[0,0,0,0,1,1,0,0,0,0,1,0,0,0,0,0],
[0,0,0,0,1,1,0,0,0,0,0,0,0,0,0,0],
[0,0,0,0,2,0,0,0,0,0,1,0,0,0,0,0],
[0,0,0,0,0,1,0,0,0,0,0,0,0,0,0,0],
[0,0,0,0,0,0,0,0,0,0,0,0,0,0,0,0],
[0,0,1,0,0,0,0,0,0,0,0,0,0,0,0,0],
[2,0,0,0,0,1,1,0,0,0,2,0,0,0,0,1],
[2,0,0,0,1,1,0,0,0,1,0,0,0,0,0,0],
[5,3,0,3,1,2,1,1,2,2,2,1,1,0,2,1],
[12,6,4,11,9,2,1,2,5,7,7,6,4,0,2,0],
[44,24,18,25,15,16,13,17,17,10,15,10,8,2,5,5],
[92,30,22,32,19,26,18,19,25,31,29,21,21,12,9,17],
[82,20,15,27,29,11,17,18,21,22,28,29,20,9,12,12],
[29,12,9,9,13,7,11,7,7,9,14,17,7,7,5,6],
[10,6,3,3,3,2,2,3,5,7,6,2,4,4,1,1],
[1,0,0,2,1,0,1,1,0,1,5,5,2,2,3,2],
[2,0,0,0,0,0,1,0,0,2,2,0,0,0,0,0],
[0,0,0,0,0,0,0,0,0,1,0,0,0,0,0,0],
[0,0,0,0,0,0,1,0,0,0,0,0,0,0,1,0],
[0,0,0,0,1,0,0,0,1,1,1,0,0,0,0,0],
[0,0,0,0,0,0,0,0,0,0,0,1,0,0,0,0],
[0,0,0,0,0,0,0,0,0,0,0,0,0,0,0,0],
[0,0,0,0,0,0,0,0,0,0,1,0,0,0,0,0],
[0,0,0,0,0,0,0,0,0,0,0,0,0,0,0,0],
[0,0,0,0,0,0,0,0,0,0,0,0,0,0,0,0],
[0,0,0,0,0,0,0,0,0,0,0,0,0,0,0,0],
[0,0,0,0,0,0,0,0,0,0,0,0,0,0,0,0],
[0,0,0,0,0,0,0,0,0,0,0,0,0,0,0,0],
[0,0,0,0,0,0,0,0,1,0,0,0,0,0,0,0],
[0,0,0,0,0,0,0,0,0,0,0,0,0,0,0,0],
[0,0,0,0,0,0,0,0,0,0,0,0,0,0,0,0],
[0,0,0,0,0,0,0,0,0,0,0,0,0,0,0,0],
[0,0,0,0,0,0,0,0,0,0,0,0,0,0,0,0],
[0,0,0,0,0,0,0,0,0,0,0,0,0,0,0,0],
[0,0,0,0,0,0,0,0,0,0,0,0,0,0,0,0],
[0,0,0,0,0,0,0,0,0,0,0,0,0,0,0,0],
[0,0,0,0,0,0,0,0,0,0,0,0,0,0,0,0],
[0,0,0,0,0,0,0,0,0,0,0,0,0,0,0,0],
[0,0,0,0,0,0,0,0,0,0,0,0,0,0,0,0],
[0,0,0,0,0,0,0,0,0,0,0,0,0,0,0,0],
[0,0,0,0,0,0,0,0,0,0,0,0,0,0,0,0],
[0,0,0,0,0,0,0,0,0,0,0,0,0,0,0,0],
[0,0,0,0,0,0,0,0,0,0,0,0,0,0,0,0],
[0,0,0,0,0,0,0,0,0,0,0,0,0,0,0,0],
[0,0,0,0,0,0,0,0,0,0,0,0,0,0,0,0],
[0,0,0,0,0,0,0,0,0,0,0,0,0,0,0,0],
[0,0,0,0,0,0,0,0,0,0,0,0,0,0,0,0],
[0,0,0,0,0,0,0,0,0,0,0,0,0,0,0,0],
[0,0,0,0,0,0,0,0,0,0,0,0,0,0,0,0],
[0,0,0,0,0,0,0,0,0,0,0,0,0,0,0,0],
[0,0,0,0,0,0,0,0,0,0,0,0,0,0,0,0],
[0,0,0,0,0,0,0,0,0,0,0,0,0,0,0,0],
[0,0,0,0,0,0,0,0,0,0,0,0,0,0,0,0],
[0,0,0,0,0,0,0,0,0,0,0,0,0,0,0,0],
[0,0,0,0,0,0,0,0,0,0,0,0,0,0,0,0],
[0,0,0,0,0,0,0,0,0,0,0,0,0,0,0,0],
[0,0,0,0,0,0,0,0,0,0,0,0,0,0,0,0],
[0,0,0,0,0,0,0,0,0,0,0,0,0,0,0,0],
[0,0,0,0,0,0,0,0,0,0,0,0,0,0,0,0],
[0,0,0,0,0,0,0,0,0,0,0,0,0,0,0,0],
[0,0,0,0,0,0,0,0,0,0,0,0,0,0,0,0],
[0,0,0,0,0,0,0,0,0,0,0,0,0,0,0,0],
[0,0,0,0,0,0,0,0,0,0,0,0,0,0,0,0],
[0,0,0,0,0,0,0,0,0,0,0,0,0,0,0,0],
[0,0,0,0,0,0,0,0,0,0,0,0,0,0,0,0],
[0,0,0,0,0,0,0,0,0,0,0,0,0,0,0,0],
[0,0,0,0,0,0,0,0,0,0,0,0,0,0,0,0],
[0,0,0,0,0,0,0,0,0,0,0,0,0,0,0,0],
[0,0,0,0,0,0,0,0,0,0,0,0,0,0,0,0],
[0,0,0,0,0,0,0,0,0,0,0,0,0,0,0,0],
[0,0,0,0,0,0,0,0,0,0,0,0,0,0,0,0],
[0,0,0,0,0,0,0,0,0,0,0,0,0,0,0,0],
[0,0,0,0,0,0,0,0,0,0,0,0,0,0,0,0],
[0,0,0,0,0,0,0,0,0,0,0,0,0,0,0,0],
[0,0,0,0,0,0,0,0,0,0,0,0,0,0,0,0],
[0,0,0,0,0,0,0,0,0,0,0,0,0,0,0,0],
[0,0,0,0,0,0,0,0,0,0,0,0,0,0,0,0],
[0,0,0,0,0,0,0,0,0,0,0,0,0,0,0,0],
[0,0,0,0,0,0,0,0,0,0,0,0,0,0,0,0],
[0,0,0,0,0,0,0,0,0,0,0,0,0,0,0,0],
[0,0,0,0,0,0,0,0,0,0,0,0,0,0,0,0],
[0,0,0,0,0,0,0,0,0,0,0,0,0,0,0,0],
[0,0,0,0,0,0,0,0,0,0,0,0,0,0,0,0],
[0,0,0,0,0,0,0,0,0,0,0,0,0,0,0,0],
[0,0,0,0,0,0,0,0,0,0,0,0,0,0,0,0],
[0,0,0,0,0,0,0,0,0,0,0,0,0,0,0,0],
[0,0,0,0,0,0,0,0,0,0,0,0,0,0,0,0],
[0,0,0,0,0,0,0,0,0,0,0,0,0,0,0,0],
[0,0,0,0,0,0,0,0,0,0,0,0,0,0,0,0],
[0,0,0,0,0,0,0,0,0,0,0,0,0,0,0,0],
[0,0,0,0,0,0,0,0,0,0,0,0,0,0,0,0],
[0,0,0,0,0,0,0,0,0,0,0,0,0,0,0,0],
[0,0,0,0,0,0,0,0,0,0,0,0,0,0,0,0],
]


# Detected IC cases
# I[t][a] = number of cases detected in age group a at week t
I=[
[0,0,0,0,0,0,0,0,0,0,0,0,0,0,0,0],
[0,0,0,0,0,0,0,0,0,0,0,0,0,0,0,0],
[0,0,0,0,0,0,0,0,0,0,0,0,0,0,0,0],
[0,0,0,0,0,0,0,0,0,0,0,0,0,0,0,0],
[0,0,0,0,0,0,0,0,0,0,0,0,0,0,0,0],
[0,0,0,0,0,0,0,0,0,0,0,0,0,0,0,0],
[0,0,0,0,0,0,0,0,0,0,0,0,0,0,0,0],
[0,0,0,0,0,0,0,0,0,0,0,0,0,0,0,0],
[0,0,0,0,0,0,0,0,0,0,0,0,0,0,0,0],
[0,0,0,0,0,0,0,0,0,0,0,0,0,0,0,0],
[0,0,0,0,0,0,0,0,0,0,0,0,0,0,0,0],
[0,0,0,0,0,0,0,0,0,0,0,0,0,0,0,0],
[0,0,0,0,0,0,0,0,0,0,0,0,0,0,0,0],
[0,0,0,0,0,0,0,0,0,0,0,0,0,0,0,0],
[0,0,0,0,0,0,0,0,0,0,0,0,0,0,0,0],
[0,0,0,0,0,0,1,0,0,0,0,0,0,0,0,0],
[0,0,0,0,0,0,0,0,0,0,0,0,0,0,0,0],
[0,0,0,0,0,0,0,0,0,0,0,0,0,0,0,0],
[0,0,0,0,0,0,0,0,0,0,0,0,0,0,0,0],
[0,0,0,0,0,0,0,0,0,0,0,0,0,0,0,0],
[0,0,0,1,0,1,0,0,0,0,0,0,0,0,0,0],
[0,0,0,0,0,0,0,0,0,0,0,0,0,0,0,0],
[0,0,0,0,0,0,0,0,0,0,0,0,0,0,0,0],
[0,0,0,0,0,0,0,0,0,0,0,0,0,0,0,0],
[0,0,0,0,0,0,0,0,0,0,0,0,0,0,0,0],
[0,0,0,0,0,0,0,0,0,0,0,0,0,0,0,0],
[0,0,0,0,0,1,0,0,0,0,0,0,0,0,0,0],
[0,0,0,0,2,0,0,1,0,0,0,0,0,1,0,0],
[0,0,0,1,0,0,0,0,0,0,1,0,0,0,0,0],
[0,0,0,1,1,0,0,0,1,1,0,0,1,0,1,0],
[2,1,0,1,0,2,0,2,0,2,3,1,3,1,1,0],
[4,0,1,3,2,4,0,3,7,3,7,8,1,1,0,1],
[1,2,0,1,0,0,1,2,2,7,6,4,0,1,1,0],
[1,0,0,1,0,1,0,3,0,0,2,2,1,1,1,1],
[0,0,0,0,0,0,0,0,0,1,1,0,0,0,1,0],
[0,0,0,0,0,0,0,0,0,0,0,0,0,1,0,0],
[0,0,0,0,0,0,0,0,0,0,0,1,0,0,0,0],
[0,0,0,0,0,1,0,0,0,0,0,0,0,0,0,0],
[0,0,0,0,0,0,0,1,0,0,0,2,1,0,0,0],
[0,1,0,0,0,0,0,0,0,0,0,0,0,0,0,0],
[0,0,0,0,0,0,0,0,0,0,0,0,0,0,0,0],
[0,0,0,0,0,0,0,0,0,0,0,0,0,0,0,0],
[0,0,0,0,0,0,0,0,0,0,0,0,0,0,0,0],
[0,0,0,0,0,0,0,0,0,0,0,0,0,0,0,0],
[0,0,0,0,0,0,0,0,0,0,0,0,0,0,0,0],
[0,0,0,0,0,0,0,0,0,0,0,0,0,0,0,0],
[0,0,0,0,0,0,0,0,0,0,0,0,0,0,0,0],
[0,0,0,0,0,0,0,0,0,0,0,0,0,0,0,0],
[0,0,0,0,0,0,0,0,0,0,0,0,0,0,0,0],
[0,0,0,0,0,0,0,0,0,0,0,0,0,0,0,0],
[0,0,0,0,0,0,0,0,0,0,0,0,0,0,0,0],
[0,0,0,0,0,0,0,0,0,0,0,0,0,0,0,0],
[0,0,0,0,0,0,0,0,0,0,0,0,0,0,0,0],
[0,0,0,0,0,0,0,0,0,0,0,0,0,0,0,0],
[0,0,0,0,0,0,0,0,0,0,0,0,0,0,0,0],
[0,0,0,0,0,0,0,0,0,0,0,0,0,0,0,0],
[0,0,0,0,0,0,0,0,0,0,0,0,0,0,0,0],
[0,0,0,0,0,0,0,0,0,0,0,0,0,0,0,0],
[0,0,0,0,0,0,0,0,0,0,0,0,0,0,0,0],
[0,0,0,0,0,0,0,0,0,0,0,0,0,0,0,0],
[0,0,0,0,0,0,0,0,0,0,0,0,0,0,0,0],
[0,0,0,0,0,0,0,0,0,0,0,0,0,0,0,0],
[0,0,0,0,0,0,0,0,0,0,0,0,0,0,0,0],
[0,0,0,0,0,0,0,0,0,0,0,0,0,0,0,0],
[0,0,0,0,0,0,0,0,0,0,0,0,0,0,0,0],
[0,0,0,0,0,0,0,0,0,0,0,0,0,0,0,0],
[0,0,0,0,0,0,0,0,0,0,0,0,0,0,0,0],
[0,0,0,0,0,0,0,0,0,0,0,0,0,0,0,0],
[0,0,0,0,0,0,0,0,0,0,0,0,0,0,0,0],
[0,0,0,0,0,0,0,0,0,0,0,0,0,0,0,0],
[0,0,0,0,0,0,0,0,0,0,0,0,0,0,0,0],
[0,0,0,0,0,0,0,0,0,0,0,0,0,0,0,0],
[0,0,0,0,0,0,0,0,0,0,0,0,0,0,0,0],
[0,0,0,0,0,0,0,0,0,0,0,0,0,0,0,0],
[0,0,0,0,0,0,0,0,0,0,0,0,0,0,0,0],
[0,0,0,0,0,0,0,0,0,0,0,0,0,0,0,0],
[0,0,0,0,0,0,0,0,0,0,0,0,0,0,0,0],
[0,0,0,0,0,0,0,0,0,0,0,0,0,0,0,0],
[0,0,0,0,0,0,0,0,0,0,0,0,0,0,0,0],
[0,0,0,0,0,0,0,0,0,0,0,0,0,0,0,0],
[0,0,0,0,0,0,0,0,0,0,0,0,0,0,0,0],
[0,0,0,0,0,0,0,0,0,0,0,0,0,0,0,0],
[0,0,0,0,0,0,0,0,0,0,0,0,0,0,0,0],
[0,0,0,0,0,0,0,0,0,0,0,0,0,0,0,0],
[0,0,0,0,0,0,0,0,0,0,0,0,0,0,0,0],
[0,0,0,0,0,0,0,0,0,0,0,0,0,0,0,0],
[0,0,0,0,0,0,0,0,0,0,0,0,0,0,0,0],
[0,0,0,0,0,0,0,0,1,0,0,0,0,0,0,0],
[0,0,0,0,0,0,0,0,0,0,0,0,0,0,0,0],
[0,0,0,0,0,0,0,0,1,0,1,0,0,0,0,0],
[0,0,0,0,0,0,1,0,1,2,0,0,0,1,0,0],
[0,0,0,0,1,0,0,0,0,0,0,3,0,0,0,0],
[0,0,0,0,2,0,0,0,1,2,1,2,0,0,0,0],
[0,0,0,0,0,0,1,0,0,0,0,1,0,0,0,0],
[0,0,0,0,0,0,0,0,2,1,1,1,0,0,0,0],
[0,0,0,0,0,0,0,0,0,3,1,0,1,0,0,0],
[0,0,0,0,0,1,1,0,0,1,1,3,1,0,0,0],
[0,0,0,0,0,1,0,1,0,0,0,2,1,1,1,0],
[0,0,0,0,1,0,1,0,0,0,0,0,0,0,0,0],
[0,0,0,0,0,0,0,0,0,0,1,0,0,1,0,0],
[0,0,0,0,0,0,0,0,0,0,0,0,0,0,0,0],
[0,0,0,0,0,0,0,0,0,0,0,0,0,0,0,0],
[0,0,0,0,0,0,0,0,0,0,0,0,0,0,0,0],
[0,0,0,0,0,0,0,0,0,0,0,0,0,0,0,0],
[0,0,0,0,0,0,0,0,0,0,0,0,0,0,0,0],
[0,0,0,0,0,0,0,0,0,0,0,0,0,0,0,0],
[0,0,0,0,0,0,0,0,0,0,0,0,1,0,0,0],
[0,0,0,0,0,0,0,0,0,0,0,0,0,0,0,0],
[0,0,0,0,0,0,0,0,0,0,0,0,0,0,0,0],
[0,0,0,0,0,0,0,0,0,0,0,0,0,0,0,0],
[0,0,0,0,0,0,0,0,0,0,0,0,0,0,0,0],
[0,0,0,0,0,0,0,0,0,0,0,0,0,0,0,0],
[0,0,0,0,0,0,0,0,0,0,0,0,0,0,0,0],
]


# Numbers of vaccinated individuals
# V[t][a] - number of individuals from age group a vaccinated at week t.
V=[
[0,0,0,0,0,0,0,0,0,0,0,0,0,0,0,0],
[0,0,0,0,0,0,0,0,0,0,0,0,0,0,0,0],
[0,0,0,0,0,0,0,0,0,0,0,0,0,0,0,0],
[0,0,0,0,0,0,0,0,0,0,0,0,0,0,0,0],
[0,0,0,0,0,0,0,0,0,0,0,0,0,0,0,0],
[0,0,0,0,0,0,0,0,0,0,0,0,0,0,0,0],
[0,0,0,0,0,0,0,0,0,0,0,0,0,0,0,0],
[0,0,0,0,0,0,0,0,0,0,0,0,0,0,0,0],
[0,0,0,0,0,0,0,0,0,0,0,0,0,0,0,0],
[0,0,0,0,0,0,0,0,0,0,0,0,0,0,0,0],
[0,0,0,0,0,0,0,0,0,0,0,0,0,0,0,0],
[0,0,0,0,0,0,0,0,0,0,0,0,0,0,0,0],
[0,0,0,0,0,0,0,0,0,0,0,0,0,0,0,0],
[0,0,0,0,0,0,0,0,0,0,0,0,0,0,0,0],
[0,0,0,0,0,0,0,0,0,0,0,0,0,0,0,0],
[0,0,0,0,0,0,0,0,0,0,0,0,0,0,0,0],
[0,0,0,0,0,0,0,0,0,0,0,0,0,0,0,0],
[0,0,0,0,0,0,0,0,0,0,0,0,0,0,0,0],
[0,0,0,0,0,0,0,0,0,0,0,0,0,0,0,0],
[0,0,0,0,0,0,0,0,0,0,0,0,0,0,0,0],
[0,0,0,0,0,0,0,0,0,0,0,0,0,0,0,0],
### vaccination starts
[0, 1, 0, 8, 3, 8, 3, 6, 4, 5, 2, 7, 2, 0, 1, 2] ,
[5, 2, 3, 12, 27, 55, 60, 43, 56, 64, 45, 59, 40, 20, 11, 56] ,
[1, 3, 1, 3, 2, 2, 0, 4, 3, 2, 4, 7, 1, 1, 0, 0] ,
[8, 54, 60, 2, 5, 1, 3, 6, 2, 4, 10, 2, 1, 2, 0, 1] ,
[4, 2, 5, 6, 12, 12, 19, 27, 35, 43, 33, 36, 11, 2, 2, 1] ,
[26, 2, 3, 4, 6, 10, 9, 13, 5, 6, 5, 4, 4, 0, 1, 4] ,
[29, 4, 3, 7, 18, 13, 17, 21, 31, 36, 38, 47, 14, 6, 3, 7] ,
[33, 15, 13, 129, 512, 1114, 1289, 1377, 1496, 1891, 2219, 1895, 844, 63, 15, 17] ,
[934, 1026, 954, 1644, 4804, 9286, 10664, 9821, 10609, 12257, 13087, 11925, 7022, 744, 176, 195] ,
[19218, 11816, 8900, 7967, 10369, 14038, 15834, 13186, 14194, 16140, 19286, 23221, 27771, 2773, 1136, 1057] ,
[56858, 27924, 14595, 11944, 10234, 10689, 11795, 11680, 14453, 16714, 20830, 29030, 40639, 3278, 1442, 1453] ,
[86169, 56427, 22600, 9056, 5186, 3808, 4230, 4228, 5083, 5923, 7456, 9711, 12810, 1473, 785, 919] ,
[30630, 82282, 68970, 16248, 5560, 1370, 1397, 1366, 1642, 1776, 1965, 2278, 2861, 878, 657, 912] ,
[5773, 35583, 84105, 42997, 6761, 1083, 982, 915, 1048, 1091, 1100, 1293, 1331, 1336, 1291, 2180] ,
[2688, 9331, 37474, 63053, 14983, 1031, 878, 860, 949, 1012, 995, 1092, 1103, 4418, 4596, 8350] ,
[2015, 2883, 6546, 19097, 16368, 1526, 1574, 1711, 1948, 1708, 1612, 1817, 2259, 21031, 18090, 30297] ,
[356, 229, 281, 1332, 2068, 512, 388, 301, 305, 291, 323, 397, 538, 3456, 4327, 8890] ,
[399, 278, 283, 775, 1253, 527, 824, 596, 562, 558, 583, 654, 854, 3028, 3781, 9634] ,
[569, 270, 170, 842, 1375, 1556, 2270, 2127, 1934, 1717, 1678, 1646, 2239, 7276, 9288, 17469] ,
[1347, 361, 263, 1744, 2646, 10215, 11893, 8436, 7635, 6313, 6094, 6940, 9164, 16364, 16962, 32073] ,
[1156, 390, 263, 1800, 3597, 11019, 15721, 15037, 16816, 14193, 12267, 12520, 13916, 12360, 12298, 23743] ,
[1041, 395, 272, 1449, 2672, 10341, 14133, 15308, 17736, 16801, 16188, 15564, 16600, 11411, 9761, 18087] ,
[998, 426, 289, 1398, 2653, 8996, 12111, 13766, 17436, 21764, 21963, 20036, 21360, 11297, 9411, 14628] ,
[922, 338, 228, 1126, 2484, 6144, 8896, 10785, 13424, 15635, 16595, 17957, 20484, 14234, 10902, 14757] ,
[884, 196, 119, 653, 1750, 4666, 5421, 6337, 7599, 8448, 8607, 12200, 14722, 12170, 9581, 12567] ,
[763, 165, 115, 783, 1714, 2831, 3359, 3550, 4404, 5494, 5120, 7004, 8434, 7709, 6324, 9049] ,
[661, 200, 131, 522, 803, 1873, 2364, 2359, 2961, 2935, 2973, 3516, 4250, 4023, 3082, 4664] ,
[595, 128, 91, 301, 633, 1382, 1602, 1588, 1874, 2102, 2606, 2763, 3097, 2337, 1919, 3113] ,
[609, 84, 58, 182, 429, 946, 1132, 1021, 1216, 1391, 1426, 2035, 2367, 2291, 1796, 2691] ,
[698, 127, 80, 232, 610, 1094, 1313, 1135, 1327, 1505, 1511, 1745, 2800, 2244, 1486, 2289] ,
[346, 41, 22, 116, 320, 550, 608, 591, 583, 691, 677, 773, 963, 771, 635, 1166] ,
[236, 20, 7, 160, 1212, 198, 256, 185, 232, 286, 270, 314, 349, 376, 528, 779] ,
[400, 39, 18, 118, 587, 506, 460, 425, 494, 475, 485, 552, 510, 393, 375, 722] ,
[434, 28, 19, 74, 236, 431, 467, 481, 487, 555, 518, 534, 435, 279, 191, 428] ,
[337, 26, 21, 93, 271, 507, 420, 440, 497, 602, 522, 565, 487, 271, 212, 441] ,
[336, 13, 8, 28, 120, 303, 337, 284, 316, 355, 293, 288, 225, 122, 117, 254] ,
[212, 8, 12, 35, 69, 220, 311, 338, 313, 302, 264, 245, 162, 85, 67, 145] ,
[428, 14, 9, 41, 82, 202, 275, 276, 217, 168, 136, 123, 147, 114, 108, 141] ,
[699, 33, 22, 80, 186, 358, 360, 335, 257, 282, 261, 269, 292, 205, 158, 255] ,
[230, 21, 21, 68, 126, 224, 174, 167, 128, 139, 88, 106, 104, 60, 44, 71] ,
[132, 13, 10, 66, 42, 47, 53, 47, 35, 42, 34, 34, 48, 33, 28, 45] ,
[163, 12, 2, 22, 23, 65, 65, 57, 62, 46, 39, 34, 44, 26, 29, 50] ,
[115, 9, 2, 12, 29, 38, 47, 32, 22, 16, 21, 31, 14, 14, 17, 27] ,
[153, 2, 2, 6, 22, 39, 31, 24, 13, 12, 18, 20, 19, 7, 8, 24] ,
[76, 5, 4, 4, 25, 28, 16, 22, 18, 15, 15, 16, 11, 9, 2, 8] ,
[75, 4, 4, 9, 33, 23, 43, 41, 32, 31, 34, 25, 19, 12, 6, 31] ,
[49, 3, 4, 9, 21, 43, 49, 49, 57, 62, 48, 48, 33, 4, 2, 5] ,
[69, 3, 1, 9, 16, 23, 17, 16, 12, 15, 13, 8, 4, 5, 2, 7] ,
[59, 7, 4, 16, 27, 25, 42, 23, 20, 19, 12, 14, 14, 15, 8, 9] ,
[49, 7, 5, 6, 31, 41, 31, 23, 26, 26, 15, 22, 13, 13, 12, 15] ,
[58, 4, 11, 15, 25, 34, 45, 35, 34, 41, 24, 28, 28, 22, 19, 14] ,
[7, 2, 2, 6, 12, 14, 14, 17, 10, 10, 13, 9, 8, 0, 2, 4] ,
### vaccination ends
[0,0,0,0,0,0,0,0,0,0,0,0,0,0,0,0],
[0,0,0,0,0,0,0,0,0,0,0,0,0,0,0,0],
[0,0,0,0,0,0,0,0,0,0,0,0,0,0,0,0],
[0,0,0,0,0,0,0,0,0,0,0,0,0,0,0,0],
[0,0,0,0,0,0,0,0,0,0,0,0,0,0,0,0],
[0,0,0,0,0,0,0,0,0,0,0,0,0,0,0,0],
[0,0,0,0,0,0,0,0,0,0,0,0,0,0,0,0],
[0,0,0,0,0,0,0,0,0,0,0,0,0,0,0,0],
[0,0,0,0,0,0,0,0,0,0,0,0,0,0,0,0],
[0,0,0,0,0,0,0,0,0,0,0,0,0,0,0,0],
[0,0,0,0,0,0,0,0,0,0,0,0,0,0,0,0],
[0,0,0,0,0,0,0,0,0,0,0,0,0,0,0,0],
[0,0,0,0,0,0,0,0,0,0,0,0,0,0,0,0],
[0,0,0,0,0,0,0,0,0,0,0,0,0,0,0,0],
[0,0,0,0,0,0,0,0,0,0,0,0,0,0,0,0],
[0,0,0,0,0,0,0,0,0,0,0,0,0,0,0,0],
[0,0,0,0,0,0,0,0,0,0,0,0,0,0,0,0],
[0,0,0,0,0,0,0,0,0,0,0,0,0,0,0,0],
[0,0,0,0,0,0,0,0,0,0,0,0,0,0,0,0],
[0,0,0,0,0,0,0,0,0,0,0,0,0,0,0,0],
[0,0,0,0,0,0,0,0,0,0,0,0,0,0,0,0],
[0,0,0,0,0,0,0,0,0,0,0,0,0,0,0,0],
[0,0,0,0,0,0,0,0,0,0,0,0,0,0,0,0],
[0,0,0,0,0,0,0,0,0,0,0,0,0,0,0,0],
[0,0,0,0,0,0,0,0,0,0,0,0,0,0,0,0],
[0,0,0,0,0,0,0,0,0,0,0,0,0,0,0,0],
[0,0,0,0,0,0,0,0,0,0,0,0,0,0,0,0],
[0,0,0,0,0,0,0,0,0,0,0,0,0,0,0,0],
[0,0,0,0,0,0,0,0,0,0,0,0,0,0,0,0],
[0,0,0,0,0,0,0,0,0,0,0,0,0,0,0,0],
[0,0,0,0,0,0,0,0,0,0,0,0,0,0,0,0],
[0,0,0,0,0,0,0,0,0,0,0,0,0,0,0,0],
[0,0,0,0,0,0,0,0,0,0,0,0,0,0,0,0],
[0,0,0,0,0,0,0,0,0,0,0,0,0,0,0,0],
[0,0,0,0,0,0,0,0,0,0,0,0,0,0,0,0],
[0,0,0,0,0,0,0,0,0,0,0,0,0,0,0,0],
[0,0,0,0,0,0,0,0,0,0,0,0,0,0,0,0],
[0,0,0,0,0,0,0,0,0,0,0,0,0,0,0,0],
[0,0,0,0,0,0,0,0,0,0,0,0,0,0,0,0],
[0,0,0,0,0,0,0,0,0,0,0,0,0,0,0,0],
]


# Contact matrix
# C[i][j] - mean number of contacts individual from age group j make with age group i
C = [
    [0.5,		0.886517344626,	0.333032475914,	0.358931184039,	0.62080193947,	1.44644205839,	1.79258891782,	0.961485442986,	0.725739884146,	0.424491531749,	0.368708253883,	0.176714331817,	0.371823622579,	0.1356601441,	0.490722979934,	0.0613579412198],
    [0.855804425624,	6.0,		0.795951733053,	0.394082134421,	0.111673537303,	0.89918421503,	1.22958671401,	2.27475343902,	2.31982002672,	0.822168358683,	0.467633904226,	0.0989483390964,	0.19778601869,	0.205653451814,	0.251415756663,	0.102986190125],
    [0.337846194621,	0.836434402525,	6.47826086957,	1.2048806405,	0.227509680087,	0.246303948217,	0.723921333054,	1.6057491855,	2.19355383993,	1.34016563135,	0.548850945852,	0.12319493162,	0.0977032777911,	0.125804284085,	0.153893523348,	0.0397095436284],
    [0.402903908244,	0.45823656861,	1.33322015196,	3.80952380952,	1.0376912963,	0.413837427085,	0.302694566023,	0.39598222269,	0.654882157589,	0.720658139727,	0.507084026479,	0.149740915341,	0.0985850660576,	0.114971966672,	0.0589817636673,	0.11023609876],
    [0.675690664993,	0.125909307596,	0.244096913651,	1.00617318607,	2.55223880597,	1.08607051254,	0.505940604802,	0.621077811974,	0.51941389022,	0.595097338995,	0.631673755623,	0.314782993452,	0.290830046901,	0.167415124756,	0.138467219111,	0.0809134961955],
    [1.6721559952,	1.07680517038,	0.280682074081,	0.426201747111,	1.15355662436,	1.88461538462,	0.84681501467,	0.892862977175,	0.631911493877,	0.659542452578,	0.791036066974,	0.505527432723,	0.353033210392,	0.142627097583,	0.126170065228,	0.107418958791],
    [2.03224698121,	1.44400152104,	0.809011526677,	0.305710331461,	0.526987679075,	0.830440613834,	1.72950819672,	1.09010509667,	0.714765790121,	0.600590547465,	0.722366526774,	0.625705732576,	0.485901671883,	0.190835171221,	0.118829145822,	0.0424492491315],
    [1.00229747059,	2.45641058543,	1.65005790856,	0.367738687353,	0.594846733991,	0.80512439774,	1.00236642507,	1.89312977099,	0.964841669484,	0.76065639312,	0.625731897005,	0.432906942289,	0.316634011696,	0.22921233011,	0.131901700437,	0.0839212005991],
    [0.873364170743,	2.89188742283,	2.60213745083,	0.702081047956,	0.574292422064,	0.657801540401,	0.758721443528,	1.11382384381,	1.99082568807,	0.959483581656,	0.97297605835,	0.519756427029,	0.28943660101,	0.339210743763,	0.275871127868,	0.135165234372],
    [0.538728642779,	1.08087258933,	1.67659075246,	0.814779405809,	0.693895690021,	0.724049139235,	0.672331947565,	0.926052555056,	1.01186879524,	1.69512195122,	0.945251868334,	0.747774120397,	0.327105029512,	0.201334211871,	0.199401675335,	0.12568347148],
    [0.467557250492,	0.614286025908,	0.686078654788,	0.572850871149,	0.73595272182,	0.867705744793,	0.808004481706,	0.761178143013,	1.0252734469,	0.944492350946,	1.64615384615,	1.08700155524,	0.587855946935,	0.237242117514,	0.239526746542,	0.177930466433],
    [0.230094254579,	0.133461259566,	0.158122763918,	0.173693752027,	0.376574066956,	0.569381012677,	0.718634984423,	0.540722736104,	0.56236656176,	0.767190818452,	1.11612344476,	1.23076923077,	0.60959034503,	0.469477379383,	0.386928214509,	0.266938213567],
    [0.495017309723,	0.272766923387,	0.128221276521,	0.116924157973,	0.35573600802,	0.406558664379,	0.570605589096,	0.404377562573,	0.320200847456,	0.343138615014,	0.617166561356,	0.623286163559,	1.06666666667,	0.720431646692,	0.444777116574,	0.218270243272],
    [0.117550979705,	0.184596172222,	0.10745755733,	0.0887514895551,	0.133282710409,	0.106905555519,	0.145860137274,	0.190527660189,	0.244246977367,	0.137464489115,	0.162111503779,	0.31243138141,	0.468903369083,	0.86,	0.822850462609,	0.172021300138],
    [0.370441413598,	0.196602184008,	0.114517282663,	0.0396652871806,	0.0960362631919,	0.0823879535656,	0.0791243822326,	0.0955167661135,	0.173051356163,	0.11860715921,	0.142588735023,	0.22432595978,	0.25219830542,	0.716852947932,	1.07692307692,	0.258820052076],
    [0.0879015684543,	0.152833143699,	0.0560774550324,	0.140688756806,	0.106500576449,	0.133116237811,	0.0536413967803,	0.115330350714,	0.160907566551,	0.141874053608,	0.201013037544,	0.293699084956,	0.234875095686,	0.284402946905,	0.491179947924,	0.461538461538],
    ]
