# Supplementary material for: Revealing the True Incidence of Pandemic A(H1N1)pdm09 Influenza in Finland during the First Two Seasons — An Analysis Based on a Dynamic Transmission Model
Source: PLoS Comput Biol. 2016 Mar 24;12(3):e1004803. doi: 10.1371/journal.pcbi.1004803 (PMC4807082; doi:10.1371/journal.pcbi.1004803)
Supplement: S2 Dataset — (TXT) [file pcbi.1004803.s008.txt]

# For each model unknow the following summary statistics are given:
# posterior mean
# 5%  posterior percentile
# 25% posterior percentile
# 50% posterior percentile
# 75% posterior percentile
# 95% posterior percentile


INCIDENCE
                                           mean,                   5%,                  25%,               median,                  75%,                  95%
infected Total:                     495891.731723,               439484,               471750,               494421,               518894,               554296 
infected 1st season:                  316168.8051,               274674,               298606,               315021,               332580,               359029 
infected 2nd season:                160895.835799,               135071,               149193,               160750,               171877,               188215 
infected between seasons:           18827.0908237,                15855,                17537,                18813,                20082,                21979 

attack rate:                      0.0926653267853,      0.0821246370361,      0.0881540568525,      0.0923904969646,      0.0969636696903,       0.103579101425 
attack rate 1st season:           0.0590812142443,      0.0513272441164,      0.0557993223116,      0.0588667284446,      0.0621479093333,      0.0670903293645 
attack rate 2nd season:            0.030065968535,      0.0252401835996,      0.0278791058908,      0.0300387167759,      0.0321179752616,       0.035170992709 
attack rate between seasons      0.00351814400602,     0.00296276114763,     0.00327706983577,     0.00351551090952,     0.00375264392096,     0.00410712880882 


INCIDENCE by age group
                                  mean,                   5%,                  25%,               median,                  75%,                  95%
total:
age group  0...4             0.238603962739,       0.211254754892,       0.227077560933,       0.237637279698,       0.249438134405,       0.267327264067 
age group  5...9             0.215466049768,       0.188403883441,       0.204916152975,       0.215073005636,       0.226015164046,       0.241255655244 
age group 10...14            0.210819266284,       0.183104459648,       0.200169960618,         0.2103179983,       0.221276159551,       0.237171114631 
age group 15...19            0.212732530751,       0.186247146153,       0.201439773366,       0.211833156026,       0.223039362173,       0.240912513896 
age group 20...24            0.100727901308,       0.088167854237,      0.0951946547006,       0.100526393649,       0.105910525407,       0.114194753322 
age group 25...29            0.116371539263,       0.102465223977,       0.110270605918,       0.116181224139,        0.12200769512,       0.131295809467 
age group 30...34           0.0724803730486,      0.0641802526851,      0.0686185164364,      0.0722253454449,      0.0759416516259,      0.0815190697399 
age group 35...39           0.0847765428606,      0.0750688616589,      0.0803139319364,       0.084464938475,      0.0888379755959,       0.095206070123 
age group 40...44           0.0880979815452,      0.0779865869091,      0.0834499406278,      0.0878178361774,      0.0922944413163,      0.0989340885398 
age group 45...49           0.0605409237663,       0.053501999519,      0.0572393687176,      0.0603080290003,      0.0635167745499,      0.0681924507257 
age group 50...54           0.0473929038589,      0.0418054317435,      0.0447310712973,      0.0472017289313,      0.0497755510704,      0.0534815375215 
age group 55...59           0.0250608314194,      0.0220421727873,      0.0236213981168,      0.0249533059395,      0.0263496193629,      0.0283796838973 
age group 60...64           0.0206209279858,      0.0182067394667,       0.019479145145,      0.0205323443004,      0.0216485338359,      0.0233039210252 
age group 65...69           0.0183656937729,      0.0158137806356,      0.0172538605368,        0.01831456455,      0.0194333363012,      0.0210708465115 
age group 70...74           0.0220668549703,      0.0190452491302,       0.020747146101,      0.0220091271446,      0.0233422057118,      0.0252662824438 
age group 75...            0.00966541551002,     0.00834037730724,     0.00908731171516,     0.00963990268779,      0.0102205915065,      0.0110728928372 

1st season:
age group  0...4             0.164255360184,       0.143156644773,       0.154662310391,       0.163524691896,          0.172980806,       0.187156591103 
age group  5...9             0.171031897335,        0.14734907188,        0.16158881947,        0.17065110881,       0.179967058856,       0.194728027076 
age group 10...14            0.170304154689,         0.1457660297,       0.160579717812,        0.16992424518,       0.179569675587,       0.194809918558 
age group 15...19            0.129473364042,       0.110415496241,       0.121529064416,       0.128904242221,       0.136563310582,       0.150070524391 
age group 20...24           0.0447934595863,      0.0389155304618,      0.0422316871718,      0.0445924455731,      0.0471042185458,      0.0512802337336 
age group 25...29           0.0581028773784,      0.0504883441564,      0.0547653452648,      0.0578671866386,      0.0611054045741,       0.066357353018 
age group 30...34           0.0404273572225,      0.0352161434447,       0.038136520993,      0.0402225049561,      0.0424919371542,      0.0461194780602 
age group 35...39           0.0506615918528,      0.0440231941513,      0.0477751892087,      0.0504009421819,      0.0532776862483,      0.0578437934408 
age group 40...44           0.0538613461975,      0.0467283988471,      0.0507924650317,      0.0535938275253,       0.056632121175,      0.0615101155667 
age group 45...49           0.0343005009357,      0.0297773701502,       0.032362339794,      0.0341120840723,      0.0360679915737,      0.0391815848666 
age group 50...54           0.0250024247291,      0.0217650653243,      0.0235955739782,      0.0248758719385,      0.0262725606224,      0.0285554059523 
age group 55...59           0.0125118847889,      0.0109103087604,      0.0117991060503,      0.0124508907295,      0.0131541998892,      0.0143057720299 
age group 60...64           0.0113127764738,     0.00984413660346,      0.0106655311601,      0.0112500818875,      0.0118925837646,      0.0129407436896 
age group 65...69           0.0107325513904,     0.00914373313616,      0.0100612033958,      0.0106844637832,      0.0113619207259,      0.0124381094693 
age group 70...74           0.0135819629298,      0.0115800091538,      0.0127264567216,      0.0135174166715,      0.0143839177402,      0.0157392142835 
age group 75...            0.00528652127851,     0.00450502131924,      0.0049545868563,     0.00526600465019,     0.00559615434147,     0.00612064746803 

2nd season:
age group  0...4            0.0652571387679,       0.055337890874,      0.0608626230234,      0.0651965355535,      0.0695203848192,      0.0755918876671 
age group  5...9            0.0359356386193,      0.0302099476694,      0.0334032927245,      0.0358704037028,       0.038354888702,      0.0419374118268 
age group 10...14           0.0316794277749,      0.0265753596783,      0.0294190587356,       0.031614658938,      0.0338267922744,      0.0370441401613 
age group 15...19           0.0730420476015,      0.0607376373134,      0.0678498428143,       0.073067452396,      0.0780728911414,      0.0855496718823 
age group 20...24             0.05279994041,      0.0438157992061,      0.0488239355014,      0.0527256589166,      0.0564671219705,      0.0623659360438 
age group 25...29           0.0545820797223,        0.04552655861,      0.0505492783649,      0.0544867888833,      0.0583140375007,      0.0642826883012 
age group 30...34           0.0296062098306,      0.0247211290943,        0.02734266355,      0.0295381246856,      0.0317158327662,      0.0348699588721 
age group 35...39           0.0312087156851,       0.026038716985,      0.0287931833393,      0.0311293312053,      0.0334558255676,      0.0368023734747 
age group 40...44           0.0311762263465,      0.0259704421414,      0.0287578675081,        0.03109094254,      0.0334184427212,      0.0367633531612 
age group 45...49           0.0241756620447,      0.0200771261904,      0.0222603418609,      0.0241105246325,      0.0259422055765,      0.0285800375851 
age group 50...54           0.0207950977188,      0.0172628605137,      0.0191251120922,        0.02073077503,      0.0223364379677,      0.0246245737851 
age group 55...59           0.0116810665856,     0.00965311143457,      0.0107222444064,      0.0116393801605,      0.0125668208107,      0.0138909999614 
age group 60...64          0.00855204673263,     0.00708767756988,     0.00785867982242,     0.00852385823637,     0.00918651703512,      0.0101616081192 
age group 65...69          0.00704200884866,     0.00572160777953,      0.0064377765476,     0.00701071156206,      0.0076068736717,     0.00848563210604 
age group 70...74          0.00776850398237,     0.00633656678946,     0.00711419595366,     0.00774518647547,     0.00838062059251,     0.00933599356567 
age group 75...            0.00407659523587,      0.0033389607075,     0.00373701352677,      0.0040624802437,      0.0043902884478,     0.00488434224113 


SUSCETIBILITY
                                  mean,                   5%,                  25%,               median,                  75%,                  95%
parameter p
age group  0...4              0.10628160705,      0.0970538286591,       0.101607779079,       0.105084098487,       0.108443079807,       0.125177480218 
age group  5...14           0.0408175257883,       0.037267474107,      0.0392514640174,      0.0402955515359,      0.0417157149251,      0.0472824175416 
age group 15...19           0.0538009770187,      0.0488628697482,      0.0515394414272,      0.0530035489004,      0.0547355532187,      0.0637256943421 
age group 20...30            0.029496717959,      0.0269114328193,      0.0282157557435,      0.0290604839373,      0.0303558246022,      0.0343229964892 
age group 30...64           0.0172330260154,      0.0157099126161,      0.0165880280598,      0.0170010483558,      0.0175814161858,      0.0201380980228 
age group 65...              0.022022012549,      0.0194954352929,      0.0207998182009,      0.0218114852327,      0.0228848305969,      0.0256973048171 

parameter q
age group  0...4          6.01843928727e-07,    7.82604156633e-28,    5.11760997695e-13,    1.38902839667e-09,    2.42553487168e-07,    3.46791486321e-06 
age group  5...14         1.71311468727e-07,    6.26412377323e-18,    4.55150345846e-12,    9.45265750224e-10,    1.04253075044e-07,    8.97854009989e-07 
age group 15...19         4.86915254071e-05,    2.72393229652e-13,    1.05146701688e-06,    1.96433237434e-05,    8.87328778775e-05,    0.000153719548733 
age group 20...30         3.10764257918e-06,     1.0812788575e-14,    1.44092110733e-09,     5.1418474483e-07,    5.12205874277e-06,     1.3005549176e-05 
age group 30...64         2.32499580751e-06,    1.29119779285e-09,    1.03649527344e-06,    1.90302679714e-06,    3.22671766088e-06,    6.16656844969e-06 
age group 65...           8.08418967362e-08,    9.19237529009e-23,      1.632360859e-13,    3.56702652183e-10,     2.2336984272e-08,     3.5150526332e-07 


SEVERITY
                                  mean,                   5%,                  25%,               median,                  75%,                  95%
hospitalized/infected ratio
age group  0...4           0.00796985671214,     0.00707805079997,     0.00758193596104,     0.00795252148504,     0.00834318928478,     0.00892864787499 
age group  5...14          0.00357330187318,     0.00316695095686,     0.00339493892075,     0.00356107059572,     0.00373881278911,      0.0040234517054 
age group 15...19          0.00528906901297,     0.00464652171122,      0.0050130182579,     0.00527454949719,     0.00555305848022,     0.00597960252981 
age group 20...30          0.00753332826603,     0.00666723782138,     0.00715964191564,     0.00751785699888,      0.0078873237195,     0.00845805561551 
age group 30...64           0.0105525964087,     0.00941591354792,       0.010068022808,      0.0105261246717,      0.0110130496612,      0.0117696718533 
age group 65...             0.0146104175031,      0.0127697130382,      0.0137966099646,      0.0145659345306,      0.0153723899923,      0.0166046925216 

IC/hospitalized ratio
age group  0...4            0.0746100952343,      0.0651736139207,      0.0705031305186,        0.07439281637,      0.0785351783357,      0.0847322397775 
age group  5...14           0.0813445594212,      0.0708080435479,      0.0767247251412,      0.0810748346054,      0.0857562974003,      0.0927428709325 
age group 15...19           0.0855470469372,      0.0743500211903,      0.0806308834535,      0.0853282947207,      0.0901735677427,      0.0974891006721 
age group 20...30           0.0824282919601,      0.0719599802303,        0.07781574062,      0.0822160821109,      0.0868036082655,       0.093598391791 
age group 30...64           0.0911141975726,      0.0814183766238,      0.0869728619011,      0.0909643779873,      0.0950414546176,       0.101345610509 
age group 65...             0.0950983912002,      0.0825920097465,      0.0895579902157,      0.0948388420744,       0.100302905552,       0.108453428316 


DETECTION
                                                            mean,                   5%,                  25%,               median,                  75%,                  95%
detection probability for hospitalized case            0.720602312006,       0.682316996062,       0.705866940823,       0.721266901112,       0.736098207115,       0.756815437033 

                                                            mean,                   5%,                  25%,               median,                  75%,                  95%
detection probability for mild case    
week 0         0.0102580469594,     0.00865193025589,     0.00954758526824,      0.0102075566216,      0.0109194137464,      0.0120124877039 
week 1         0.0103782705782,     0.00873361140844,     0.00965416235244,      0.0103320468778,      0.0110509737421,      0.0121725031761 
week 2         0.0105387210505,     0.00885480757573,     0.00979492354716,       0.010491124689,      0.0112283646051,      0.0123762331915 
week 3         0.0107442130146,     0.00901685105419,     0.00998354600878,       0.010689953871,      0.0114441075777,      0.0126335811453 
week 4         0.0110039597928,     0.00923614795344,      0.0102212977701,      0.0109382648843,      0.0117201059185,      0.0129802317686 
week 5         0.0113121776431,     0.00950490084234,      0.0104931635478,      0.0112372722328,      0.0120544180963,      0.0133730071935 
week 6         0.0116771864149,     0.00981237120122,      0.0108235224896,      0.0115924978276,      0.0124417672446,      0.0138455539976 
week 7         0.0120778880924,      0.0101425134789,      0.0111804368708,      0.0119744652803,      0.0128689648244,      0.0143577773281 
week 8         0.0125004546907,      0.0105041435602,      0.0115554195763,      0.0123829555451,      0.0133104922106,      0.0148945838572 
week 9         0.0129341969785,      0.0108611933398,      0.0119320396493,      0.0128018012529,      0.0137943100902,      0.0154394834011 
week 10        0.0133376976657,      0.0111895746612,      0.0122925204613,      0.0131781513945,      0.0142411751157,      0.0159659843981 
week 11        0.0136670993039,      0.0114575792342,      0.0125763239391,      0.0134996921816,      0.0146060927681,      0.0164029776038 
week 12        0.0139582678091,       0.011680806029,      0.0128326657498,      0.0137775752192,      0.0149261245355,      0.0167974718388 
week 13        0.0141235647386,      0.0117969276431,      0.0129680849721,      0.0139483640088,      0.0150852117982,      0.0170554953403 
week 14        0.0142358770221,      0.0118366266684,       0.013053073039,       0.014065707905,      0.0152030797333,      0.0172697265474 
week 15        0.0142964290725,      0.0118032304626,      0.0130741665907,      0.0141118706252,      0.0152957986258,      0.0174341376647 
week 16        0.0143792378353,      0.0117553058221,      0.0130898454739,      0.0141912703653,      0.0154249117236,      0.0176702808973 
week 17        0.0145494879677,      0.0117868808586,      0.0131581641027,      0.0143398529145,       0.015647723661,      0.0180662658306 
week 18        0.0148783113013,      0.0119324267966,      0.0133578716275,      0.0146341649039,      0.0160458122632,      0.0186998441136 
week 19        0.0154491235775,      0.0122851336945,      0.0137843272499,      0.0151445092588,       0.016725665888,      0.0196299813142 
week 20        0.0162932765195,      0.0128611630626,      0.0144779720832,      0.0159067191208,      0.0176917825917,      0.0209175640516 
week 21        0.0175200620482,      0.0137825557199,      0.0155374460327,       0.017051898331,      0.0190376741374,      0.0226922795642 
week 22         0.019102480425,      0.0150131797933,      0.0169325959323,      0.0185820806837,      0.0207384768578,      0.0248897384527 
week 23        0.0210423977315,      0.0166240371009,       0.018685279424,      0.0204812560072,      0.0227669785856,      0.0274334243669 
week 24        0.0232669689204,      0.0185211267435,      0.0207692970612,      0.0226586759428,      0.0250955167713,      0.0301885061604 
week 25        0.0255485101647,      0.0205069077953,      0.0229611257905,      0.0249044049573,      0.0275167239086,      0.0327547589439 
week 26        0.0276930649168,      0.0224493744218,       0.025132201387,      0.0270640494788,       0.029713736468,      0.0349251919697 
week 27        0.0291743414393,      0.0239564304077,      0.0267158493308,       0.028596903346,      0.0311502852672,      0.0360714918439 
week 28        0.0297638673939,      0.0247922756957,      0.0275257581186,      0.0292802347791,      0.0316241482407,      0.0362482667257 
week 29        0.0290448259602,       0.024504499472,      0.0270818244963,      0.0287057854095,      0.0307375235335,      0.0347349872598 
week 30        0.0275238964745,      0.0235176087866,      0.0257546610845,      0.0273169102328,      0.0290423352423,      0.0323243425679 
week 31        0.0248502704114,      0.0215570620356,      0.0233662208829,      0.0247338110806,      0.0262000676953,       0.028681531099 
week 32        0.0219273094519,      0.0191107914375,      0.0206681693858,      0.0218982100571,      0.0231068025941,      0.0250277456602 
week 33        0.0192189133245,      0.0167308749148,      0.0181673774168,      0.0192311740683,      0.0202406669121,       0.021737393352 
week 34        0.0167636684743,      0.0145628874035,      0.0158645956512,      0.0167560362982,      0.0176654700152,      0.0189879150235 
week 35        0.0147913862797,      0.0128112422527,      0.0139774486921,      0.0147669698922,      0.0156085605014,      0.0168097804483 
week 36        0.0132844324225,      0.0114530452726,      0.0125143228794,      0.0132564890899,      0.0140303368648,      0.0152148383822 
week 37        0.0121855192241,      0.0104469313935,      0.0114484722008,      0.0121455750595,      0.0128908547469,      0.0140605207978 
week 38         0.011422220869,      0.0097515492522,      0.0106975623839,      0.0113721494346,      0.0121001309472,      0.0132624881027 
week 39        0.0109290568935,     0.00929220037781,       0.010206089758,       0.010875183074,      0.0115918570613,       0.012757592446 
week 40        0.0106285473535,     0.00900392089174,     0.00990616415097,      0.0105705842111,      0.0112869064301,      0.0124386268265 
week 41        0.0104439852306,     0.00882656542765,      0.0097196407119,      0.0103862379939,      0.0110984785767,      0.0122379303518 
week 42        0.0103442981395,     0.00872927941261,     0.00961908909449,      0.0102930828101,      0.0110008344111,      0.0121457207952 
week 43        0.0102833379586,     0.00866022086548,     0.00955477111303,      0.0102331396285,      0.0109443967222,      0.0120974610991 
week 44        0.0102406523943,     0.00859579751523,     0.00951949999574,      0.0101905102917,      0.0109075380523,      0.0120524007653 
week 45        0.0101993882885,     0.00856528210245,     0.00948079847004,      0.0101469856777,      0.0108627418686,      0.0120075982344 
week 46        0.0101602888403,     0.00852337626968,     0.00944496322051,      0.0101063037906,      0.0108224003918,      0.0119744665956 
week 47         0.010120963323,     0.00849247722365,     0.00940557407896,      0.0100744992516,       0.010779860642,      0.0119225762425 
week 48        0.0100807158969,     0.00846890768557,      0.0093696446455,       0.010031428276,      0.0107383259703,      0.0118720349441 
week 49        0.0100465107619,     0.00843828470047,     0.00933579179259,      0.0099966497684,      0.0107071396382,      0.0118365072381 
week 50        0.0100194378513,     0.00840835181414,     0.00930996495181,      0.0099669239818,      0.0106796735865,      0.0117937360665 
week 51        0.0100005204726,     0.00839934155451,     0.00929327075606,     0.00994919003448,      0.0106587122733,      0.0117677258604 
week 52       0.00998786509115,     0.00839551889581,     0.00928557487826,     0.00993196143309,      0.0106476871857,      0.0117472947048 
week 53       0.00998334422623,      0.0084021984313,     0.00928093331898,     0.00992719071344,      0.0106384661656,       0.011740986037 
week 54       0.00998330349981,     0.00839537728051,     0.00927418027646,     0.00993246783129,       0.010636941073,      0.0117310539861 
week 55       0.00998578793578,     0.00841181348958,     0.00927808738454,     0.00992910542568,      0.0106312457706,      0.0117350763892 
week 56       0.00998890188087,     0.00841581288724,      0.0092824809207,     0.00993380467933,      0.0106439462724,      0.0117348834783 
week 57       0.00998895823937,     0.00842693464524,     0.00928090513012,     0.00993729188303,      0.0106465062995,      0.0117403820172 
week 58        0.0099847084499,     0.00840923487824,     0.00927936063763,     0.00992669750883,      0.0106347260697,      0.0117396165266 
week 59       0.00997656626807,     0.00839976520068,     0.00927495588602,     0.00992991368773,      0.0106143211434,      0.0117243245221 
week 60       0.00996323101627,     0.00838416805972,     0.00926121908905,     0.00991588532568,      0.0106062258633,        0.01170704991 
week 61       0.00994330821156,     0.00836061185801,     0.00924135495059,     0.00989637467017,      0.0105947621538,      0.0116911505815 
week 62       0.00992105825773,     0.00834093794423,     0.00921516798785,     0.00987366350554,      0.0105810622302,      0.0116631954861 
week 63       0.00989614831142,     0.00830655838524,     0.00919084999044,     0.00984901155826,      0.0105532840706,      0.0116490478241 
week 64       0.00987307831713,     0.00828453183205,     0.00916872052305,     0.00982475704689,      0.0105269409567,      0.0116200551641 
week 65       0.00985055172001,     0.00825648684833,     0.00914585624903,     0.00980737350134,      0.0105001545929,      0.0115910985882 
week 66       0.00983099993458,     0.00824555573154,     0.00912202514244,     0.00978509343301,      0.0104941208554,      0.0115660156784 
week 67       0.00981636152866,     0.00822789657126,     0.00911575086921,     0.00977634338669,      0.0104759479164,      0.0115307997711 
week 68       0.00980465870313,     0.00821516174603,     0.00910093099851,     0.00975854273409,      0.0104662478263,      0.0115118835084 
week 69       0.00979596933747,      0.0082004282599,     0.00909616181413,     0.00975154121065,      0.0104546425608,      0.0115264510277 
week 70       0.00978991809854,     0.00818765808335,     0.00909659806556,     0.00974685390908,      0.0104429929916,      0.0115222519297 
week 71       0.00978372100913,     0.00818248090265,      0.0090927004391,     0.00974058237592,      0.0104307844266,       0.011515765264 
week 72       0.00977606494706,     0.00817558044363,     0.00908933110809,     0.00972971973965,      0.0104220370361,      0.0115093246101 
week 73       0.00976564618317,     0.00817485456015,     0.00907497877684,     0.00972049673349,      0.0104088318468,      0.0114928365424 
week 74       0.00975131529913,     0.00817007069593,     0.00905959755074,     0.00970621684846,      0.0104001287449,       0.011479357379 
week 75       0.00973440615518,     0.00815970397712,     0.00904219768592,     0.00968802581445,      0.0103837637741,      0.0114609555314 
week 76       0.00971571039632,     0.00813313955782,     0.00902567622716,     0.00966956881482,      0.0103633290661,      0.0114448066805 
week 77       0.00970222595945,     0.00810488977583,     0.00901244907744,     0.00966258351778,      0.0103530679235,      0.0114348505676 
week 78       0.00970250648547,     0.00810393935184,     0.00900442411101,     0.00966565013768,      0.0103551931407,      0.0114468759872 
week 79       0.00972620901296,     0.00811092755786,     0.00902279448419,     0.00969205520818,      0.0103883144977,       0.011482273107 
week 80       0.00978360600297,     0.00812983275251,     0.00907598579394,     0.00974537542656,      0.0104517765506,      0.0115790852833 
week 81       0.00989154061887,     0.00816629741979,     0.00917249111964,     0.00984872451573,       0.010573669404,      0.0117330834746 
week 82        0.0100570651731,     0.00825942169102,     0.00931072699763,      0.0100128228638,      0.0107586035021,      0.0119666399635 
week 83        0.0102907457653,      0.0084283107885,     0.00949998202803,      0.0102435511874,      0.0110214620598,      0.0123002429605 
week 84        0.0105873699889,     0.00865663146946,     0.00973595432265,      0.0105293665671,      0.0113510134149,      0.0127286813493 
week 85        0.0109478578326,     0.00892285316351,      0.0100314989544,      0.0108685630064,      0.0117454902751,      0.0132579855296 
week 86        0.0113654584942,     0.00923421793956,      0.0103853699075,      0.0112609247133,       0.012198564672,      0.0138851456672 
week 87        0.0118223875031,     0.00956083700501,      0.0107778118298,      0.0116838170856,      0.0126903550248,       0.014528076435 
week 88         0.012350646072,     0.00997123788196,       0.011236496952,      0.0121723552381,      0.0132761055915,      0.0153167012455 
week 89        0.0127470065846,      0.0102834672284,      0.0115692634194,      0.0125427616365,      0.0137228511659,      0.0158845838229 
week 90        0.0131683426119,      0.0106198806206,      0.0119124958118,      0.0129444584348,      0.0142087684873,      0.0164205374198 
week 91        0.0134736011667,       0.010903417277,      0.0121765989328,      0.0132602199176,      0.0145507721103,      0.0167901317447 
week 92        0.0138179075319,      0.0112122720225,      0.0125001394209,      0.0136160158101,      0.0149420334661,      0.0171479123119 
week 93        0.0139959747014,      0.0113817791766,      0.0126869819967,      0.0138161774334,      0.0151310187043,      0.0172262769923 
week 94        0.0141069612553,      0.0114966093052,      0.0128266731658,      0.0139383296074,      0.0152510761905,       0.017219621652 
week 95        0.0141042399835,      0.0115366725465,      0.0128639140818,      0.0139656777662,      0.0152239515764,      0.0170809307422 
week 96        0.0139884269826,      0.0115003709868,      0.0127791431273,      0.0138918679445,      0.0150651819265,      0.0168622971131 
week 97        0.0138514610271,      0.0114258096491,      0.0126895800415,      0.0137731447991,      0.0148912489092,       0.016591383813 
week 98        0.0136591475647,      0.0112992250935,      0.0125436566501,      0.0135742898853,      0.0146608821678,      0.0163413456929 
week 99        0.0134418641333,      0.0111433182014,      0.0123730569268,      0.0133522634037,      0.0143894201163,      0.0160796586132 
week 100       0.0131583830449,      0.0109319780159,       0.012123365019,      0.0130637374354,       0.014049994953,      0.0157681630784 
week 101       0.0128849747724,      0.0107486957424,      0.0118856579119,      0.0127819318414,      0.0137335834435,      0.0154496459905 
week 102       0.0126092252065,      0.0105437482483,      0.0116389885492,      0.0125003811147,       0.013429657932,      0.0150870735833 
week 103       0.0123020064336,      0.0103080108205,      0.0113779743157,      0.0121846657484,       0.013095643119,      0.0146847236928 
week 104       0.0120214606635,      0.0100690980362,      0.0111219067292,      0.0119000561633,      0.0127950728036,      0.0143331419433 
week 105       0.0117381374215,     0.00983879569311,      0.0108655646613,      0.0116299101383,      0.0125023534255,      0.0139729581365 
week 106       0.0114520797416,     0.00961950629663,      0.0105980182236,       0.011357160947,       0.012208720041,      0.0135934857822 
week 107       0.0111892499018,     0.00940585958876,      0.0103658260087,      0.0111101647126,      0.0119294785753,      0.0132463443763 
week 108       0.0109438960965,     0.00918118593622,      0.0101396656133,      0.0108769910662,      0.0116689648291,      0.0129370378476 
week 109       0.0107217183481,     0.00899474377913,     0.00994016659782,      0.0106653480885,      0.0114319152365,      0.0126605198938 
week 110       0.0105327115597,     0.00884309432477,     0.00976701038914,      0.0104731937867,      0.0112311409001,      0.0124243337115 
week 111       0.0103764713379,     0.00872181064359,     0.00961868387709,      0.0103220715804,      0.0110659791186,      0.0122367843742 
week 112       0.0102515294714,     0.00861506146824,     0.00951090536112,      0.0101989108556,      0.0109324190386,      0.0120787911404 


TRANSMISSION
                      mean,                   5%,                  25%,               median,                  75%,                  95%
transmission random effect    
week 0          0.407187903914,      0.0914015189033,       0.209832098596,       0.344119383016,       0.540173225635,        0.94411528764 
week 1           0.35091864757,      0.0819269632777,       0.184101097068,       0.295536683025,       0.459739662028,       0.814827471891 
week 2          0.313317870211,      0.0799812272686,       0.173173627303,       0.270048861624,       0.403512299709,       0.700586915661 
week 3          0.298075391719,      0.0882735946267,       0.177990027955,       0.265056331109,       0.380931070579,       0.623557353588 
week 4          0.306458562078,       0.106727009479,       0.200699737843,       0.283269679809,       0.385834421443,       0.585251774709 
week 5          0.336531095541,       0.142973834073,        0.23832789759,       0.321207777217,       0.413779579046,       0.587269685721 
week 6          0.395994149732,       0.205150651622,       0.302425032901,       0.385318113088,       0.472493426782,       0.626357412985 
week 7           0.46332438636,       0.286762918831,        0.37257232267,       0.454145093978,       0.536785958017,       0.674314693008 
week 8          0.535709933531,       0.374610216688,       0.454308308612,       0.526430696316,        0.60476765605,       0.725889452834 
week 9          0.596788323566,        0.45718678811,       0.525294380694,       0.587788747365,       0.658267984149,       0.766093286558 
week 10         0.603180843548,       0.484946572445,       0.544315687883,       0.595487832297,       0.653908174701,       0.751485053408 
week 11         0.550796984878,       0.450944103232,       0.503391009991,       0.548545167319,       0.592850637748,       0.663402328996 
week 12         0.501969279131,       0.419391967157,       0.470777691608,       0.501337186515,       0.532775945712,       0.584806533111 
week 13         0.391659329505,       0.325983780506,       0.366038670614,       0.392868080904,       0.418158102851,       0.454650524698 
week 14         0.324268449679,       0.272817602205,       0.305194182823,       0.324280030931,       0.343889002971,       0.374730229187 
week 15         0.262168213773,       0.218559111792,        0.24289243893,       0.262069845117,        0.27974934102,       0.310619559681 
week 16          0.24026043932,       0.196440846321,       0.221837155305,       0.239835879457,       0.256882047554,       0.286056774632 
week 17         0.249159988808,       0.200665447976,       0.228040057577,       0.248077617006,       0.267885004121,       0.301672140231 
week 18         0.269203736794,        0.21729989682,         0.2446455457,       0.266720619752,       0.290744544565,       0.330519325843 
week 19         0.302200854226,       0.242083153037,       0.275243789083,       0.300349277306,       0.327321762907,       0.367347283097 
week 20         0.308180375786,       0.249460081529,       0.282558155238,       0.306896409301,       0.332195280508,       0.372202543241 
week 21         0.320775126381,       0.260791390976,        0.29413538059,       0.319268368637,       0.345904646233,        0.38638938184 
week 22         0.311888593651,       0.258648186531,       0.288406739266,       0.311506847842,        0.33433895766,       0.367301206548 
week 23         0.314695228996,       0.257623133357,       0.291908638377,       0.314945914536,       0.337776496435,       0.369850405796 
week 24         0.366261561315,       0.299710298512,       0.341506145475,       0.366804415271,       0.390972131999,       0.430460392847 
week 25         0.443826415545,       0.358024399569,       0.415291988617,       0.445791174539,         0.4745245259,       0.519055628921 
week 26         0.642959519846,        0.52254836896,       0.603294367637,       0.645193864778,       0.685474089486,       0.745453428927 
week 27         0.777418387014,       0.647065470139,       0.734462550354,       0.782108045982,       0.823082846022,       0.888495462077 
week 28         0.882092002015,       0.730854988465,       0.842542993976,       0.889541384023,       0.930468027627,       0.988769164651 
week 29         0.816816138686,       0.691250669536,       0.785220262036,       0.820846103558,       0.858387539223,        0.91492181276 
week 30         0.876337927696,       0.747615443602,       0.848489343757,       0.883019672479,        0.91475946823,        0.96523166037 
week 31         0.546439364373,       0.471803529354,       0.526658196557,        0.55142668785,       0.572559421703,       0.599367461773 
week 32         0.300519949367,       0.253164596434,       0.289350563103,       0.301762744959,        0.31428775891,       0.339706134247 
week 33          0.19654020999,       0.165509106509,       0.190470922743,       0.197824111336,       0.205651673796,       0.216793845356 
week 34         0.156962321121,       0.138322690795,       0.148356025423,       0.156521898708,       0.164865399495,       0.177816442902 
week 35         0.163460192167,       0.133568573244,       0.153391373422,       0.164129961099,       0.174117824292,       0.190775615848 
week 36         0.202053055348,       0.166817980081,       0.187617105094,       0.201566148453,       0.215354538718,       0.239386317983 
week 37         0.274444310992,        0.22317547551,       0.252049019239,        0.27350445567,        0.29556214941,       0.329386011764 
week 38         0.382262029683,       0.304274800998,       0.348997931054,       0.381106926994,       0.414451196329,       0.463665922874 
week 39         0.490667336793,       0.387260861801,       0.448109615942,       0.489958834809,       0.532583020331,       0.595480796658 
week 40          0.56748924637,       0.437616664711,       0.516321880954,       0.568087259482,       0.618771148237,       0.696408999598 
week 41         0.569554404112,       0.409191281239,       0.506651601647,       0.570989689276,       0.633801697877,       0.724364892641 
week 42         0.529068358386,       0.332807571255,       0.445828767732,       0.530828654895,       0.612722844976,       0.722258842844 
week 43         0.451007212616,       0.225345260454,       0.349508377724,       0.452076341586,       0.549330286574,       0.681457181525 
week 44         0.377958267421,       0.140529800532,       0.259706519696,       0.372460203455,       0.487456699577,         0.6399250158 
week 45         0.322426490723,      0.0885044792059,       0.192422221718,        0.30864931901,       0.438100190959,       0.602735253579 
week 46         0.293889143235,      0.0607303247174,       0.155392759536,       0.273428690968,       0.414308327056,       0.590884482322 
week 47         0.287790321458,      0.0484557692322,       0.139136523983,       0.261959367004,       0.414939029172,       0.609428409767 
week 48         0.297232955368,        0.04448366435,       0.139180170501,       0.268933133731,       0.429589739035,       0.645707849635 
week 49         0.323101474752,      0.0467791307409,       0.150568941313,        0.28828937472,       0.464639309183,       0.711983453463 
week 50         0.361394899647,      0.0543619189217,       0.171588748067,       0.320346941409,       0.511819878754,        0.80195472805 
week 51         0.407042991919,      0.0693171298314,       0.198601464616,       0.361705861116,       0.569480073821,       0.898640597492 
week 52         0.454054644681,      0.0877487024732,       0.231522237976,       0.409592715888,       0.626192281683,       0.984335285635 
week 53         0.495795286907,        0.10418456889,        0.26567871969,       0.456243237112,       0.675866201592,        1.03806499542 
week 54         0.527969840744,       0.118968152139,       0.299194020968,       0.498379717391,       0.712991266275,        1.05975965673 
week 55         0.546830526751,       0.133077178978,       0.326002769853,        0.52416954604,       0.729388171778,        1.05177833802 
week 56         0.551447937306,       0.146245228747,       0.338695967352,       0.533484435919,       0.729716652361,        1.03920081759 
week 57         0.539996430759,       0.152877027915,       0.335127942753,       0.515978890427,        0.70996044993,        1.03162932027 
week 58         0.519531163611,       0.148555375935,       0.314471962189,       0.486761092859,       0.689133585883,        1.00617578431 
week 59         0.496098526341,       0.133148016619,       0.289767365718,       0.459756266211,       0.665568076861,       0.985124837649 
week 60         0.471806986283,       0.111298510807,       0.266792942576,       0.435743340016,       0.637490621596,        0.96365803542 
week 61          0.44611536528,      0.0953936726582,       0.243999095359,       0.409238451782,       0.604245638575,       0.935786335758 
week 62         0.422980391922,      0.0830096526696,       0.226656765398,       0.383874516692,       0.576703629061,         0.9059532312 
week 63         0.403848265538,      0.0741994985047,       0.211118949132,       0.362357302265,       0.554215106534,       0.873729294375 
week 64         0.388443777865,      0.0704572851395,       0.199444580377,       0.344289582611,       0.538359474554,       0.844389607303 
week 65         0.377077495828,      0.0673501270867,       0.188822348996,       0.331050313342,       0.522227842465,       0.828177204348 
week 66         0.368620272602,      0.0655900811761,       0.179795208567,       0.322991334991,        0.50829232831,       0.824312831562 
week 67         0.362579910513,      0.0631595195884,       0.174316624291,       0.312575284639,       0.499065709798,        0.83154359827 
week 68         0.356841011437,      0.0599780880419,       0.170140858372,       0.304564832121,       0.489424312553,       0.838281559628 
week 69         0.350659624378,       0.058032369397,        0.16309877317,       0.296694263821,       0.477588403313,       0.833634874654 
week 70         0.344331751252,      0.0553113977922,       0.156571851552,         0.2898694851,       0.468178718033,       0.827209900294 
week 71         0.339581668892,      0.0521139217432,       0.150879678396,       0.281694392083,       0.460218156577,        0.82671727569 
week 72         0.338494157798,      0.0492336821875,       0.146225599885,       0.274436077143,       0.457371348773,       0.840687026204 
week 73         0.344546089828,      0.0490496560788,       0.147894265701,       0.273802175399,       0.460963219075,       0.884374350951 
week 74         0.360646951901,      0.0515950660501,        0.15243737604,       0.284483486535,       0.482001490687,       0.946968013462 
week 75         0.391724528647,      0.0586470988026,       0.167382507977,       0.308222989749,       0.528180958576,        1.01864343449 
week 76         0.445635392351,       0.072492572196,       0.200475732704,       0.360480451977,       0.602568296575,        1.12586798467 
week 77         0.529740544806,        0.10045348902,       0.258549974711,       0.449715974608,       0.716485042925,        1.26975371739 
week 78         0.655026261699,       0.154089420629,       0.357151245072,       0.591061532026,       0.880550045927,        1.41951589699 
week 79         0.825083648664,        0.25667654645,       0.512219738689,       0.787504613488,        1.08315908561,        1.57493557766 
week 80          1.03060833893,       0.438015725266,       0.732204251148,        1.01856222243,        1.30439285077,        1.70148853038 
week 81          1.24703356486,       0.717316554532,       0.987294680229,        1.25264609039,        1.49978515393,        1.79101579152 
week 82          1.43382287944,        1.00316396621,        1.23180085477,        1.44507544505,        1.63839942146,        1.84534610171 
week 83          1.56430030954,        1.22680013757,        1.41575179788,        1.57401502614,        1.72164349423,        1.87093122093 
week 84          1.63421904945,        1.36677946244,        1.52455458771,        1.64176152944,        1.75465327763,        1.87306223536 
week 85          1.65074694416,        1.43058899167,        1.56231095866,        1.65451469011,        1.74708163383,        1.85445891308 
week 86          1.62568695825,        1.43422129955,        1.55125056547,         1.6277311496,        1.70602632782,         1.8063753464 
week 87          1.55731712471,        1.38228827224,        1.49219987477,        1.55860853595,        1.62669179058,        1.72567677865 
week 88           1.4521009924,        1.28530185795,        1.39478515947,        1.45465878343,        1.51368884549,        1.60838472337 
week 89          1.24671351379,        1.06239454324,         1.1855042347,        1.24987802138,        1.31206512244,        1.41724511144 
week 90          1.10606342463,       0.923855672117,         1.0560022728,        1.11310143874,        1.16329103967,           1.25536794 
week 91         0.990575797192,       0.830694798294,       0.940523520185,       0.996816342921,        1.04631106783,         1.1263996205 
week 92          1.01837993641,       0.872309529971,        0.97443450181,         1.0236718657,        1.06801334245,        1.13935547573 
week 93         0.944854305389,       0.804743057311,       0.900987155538,       0.948304610153,       0.994291963005,        1.05802045408 
week 94         0.935428144151,       0.801735864757,       0.893202181632,       0.939843617942,       0.981971880294,          1.047774943 
week 95         0.897067143939,       0.761643363033,        0.85909326346,          0.902956223,       0.941574874293,        1.00773759923 
week 96         0.844437711283,       0.716884229908,        0.80259645654,       0.848227307728,       0.890021614276,       0.955952065921 
week 97         0.844545579484,       0.711881062639,       0.805279603561,       0.848771274593,       0.888976968755,       0.950947924348 
week 98         0.817250656564,       0.694491333367,       0.776197776022,       0.819390012023,       0.860636454282,       0.927696917752 
week 99          0.78897448549,       0.667811794066,       0.752270669081,       0.792601579542,       0.829242527333,       0.893406111844 
week 100        0.694415760613,       0.579426933348,       0.658639066702,       0.696505676007,       0.734296318631,       0.791925699336 
week 101        0.690126936776,       0.576303502299,       0.652254523184,       0.692062178469,       0.730259963445,       0.793927566232 
week 102        0.684523807429,       0.571453542864,        0.64338157204,       0.685485116684,       0.727345554346,        0.79079165574 
week 103        0.664003815789,       0.544499852195,       0.620822262386,       0.665654871337,       0.708666162218,       0.774281613146 
week 104        0.685153266917,       0.553867124539,       0.639514695172,        0.68791371368,       0.733854071843,       0.800918498259 
week 105        0.683086551082,        0.55462256707,       0.634746305322,       0.683721680171,         0.7314053843,       0.805485611767 
week 106        0.641280525865,       0.500370057197,       0.586695869923,       0.641486735235,       0.696672957423,       0.779825261282 
week 107        0.602456388658,       0.445033533105,       0.536550802215,       0.599718427005,       0.667703146658,       0.765229746341 
week 108        0.547380573952,       0.361850513819,       0.467421130514,       0.544035220055,        0.62433540248,       0.742812673275 
week 109        0.494194887051,       0.278428845016,       0.395840383353,        0.48639501651,       0.585178008457,       0.733749658903 
week 110        0.453529991501,       0.213548080632,       0.334641709277,       0.436883595588,       0.556451059735,       0.744153228433 
week 111        0.432508813496,       0.167649909981,       0.289229977065,       0.406652605486,       0.548322571955,       0.786921425343 
week 112        0.430498174294,        0.13904818634,       0.261585532008,       0.393691436591,       0.558971881492,       0.852771307902 
